# Supplementary material for: Effectiveness of the Human Papillomavirus Vaccine in Extended Age Groups: A Real-World Analysis Based on the Korean HPV Cohort Study
Source: Cancers (Basel). 2025 Aug 3;17(15):2561. doi: 10.3390/cancers17152561 (PMC12346625; doi:10.3390/cancers17152561)
Supplement: Supplementary file 1 [file cancers-17-02561-s001.zip]

Archive with 1 entries (1 files):
- cancers-3775081-supplementary.pdf
